# Supplementary material for: High-Molecular-Weight Fractions of Spruce and Eucalyptus Lignin as a Perspective Nanoparticle-Based Platform for a Therapy Delivery in Liver Cancer
Source: Front Bioeng Biotechnol. 2022 Feb 7;9:817768. doi: 10.3389/fbioe.2021.817768 (PMC8860172; doi:10.3389/fbioe.2021.817768)
Supplement: Supplementary file 1 [file Table2.xlsx]

## Sheet: Supplementary Table 2
HCC 24 h
Groups	DMSO						Carrier						S-LNPs						E-LNPs						Sorafenib
Concentrations (µM)	0.5	1	3	4	8	13.8	0.5	1	3	4	8	13.8	0.5	1	3	4	8	13.8	0.5	1	3	4	8	13.8	0.5	1	3	4	8	13.8
S-LNPs	NA	NA	NA	NA	NA	NA	ns	ns	ns	ns	0.047*	ns	NA	NA	NA	NA	NA	NA	ns	ns	ns	0.005**	0.0005***	0.017*	0.021*	ns	ns	0.030*	0.001**	0.0001****
E-LNPs	NA	NA	NA	NA	NA	NA	ns	ns	ns	ns	0.0001****	0.037*	ns	ns	ns	0.005**	0.0005***	0.017*	NA	NA	NA	NA	NA	NA	0.043*	ns	ns	ns	0.008**	0.038*
Sorafenib	0.046*	0.006*	0.029*	0.016*	0.005**	0.010*	NA	NA	NA	NA	NA	NA	0.021*	ns	ns	0.030*	0.001**	0.0001****	0.043*	ns	ns	ns	0.008**	0.038*	NA	NA	NA	NA	NA	NA
HCC 48 h
Groups	DMSO						Carrier						S-LNPs						E-LNPs						Sorafenib
Concentrations (µM)	0.5	1	3	4	8	13.8	0.5	1	3	4	8	13.8	0.5	1	3	4	8	13.8	0.5	1	3	4	8	13.8	0.5	1	3	4	8	13.8
S-LNPs	NA	NA	NA	NA	NA	NA	ns	ns	ns	ns	ns	ns	NA	NA	NA	NA	NA	NA	ns	0.002*	0.027*	0.037*	0.005**	0.009**	0.003**	0.008**	ns	0.009**	0.0005***	0.02**
E-LNPs	NA	NA	NA	NA	NA	NA	ns	ns	0.029*	0.003**	0.003**	0.003**	ns	0.002*	0.027*	0.037*	0.005**	0.009**	NA	NA	NA	NA	NA	NA	0.013*	0.017*	ns	ns	0.005**	0.005**
Sorafenib	0.012*	0.007**	ns	0.005**	0.0003***	0.003**	NA	NA	NA	NA	NA	NA	0.003**	0.008**	ns	0.009**	0.0005***	0.02**	0.013*	0.017*	ns	ns	0.005**	0.005**	NA	NA	NA	NA	NA	NA
CCA 24 h
Groups	NACl						Carrier						S-LNPs						E-LNPs						Gemcitabine
Concentrations (µM)	0.5	1	3	4	8	13.8	0.5	1	3	4	8	13.8	0.5	1	3	4	8	13.8	0.5	1	3	4	8	13.8	0.005	0.05	0.5	2.5	50
S-LNPs	NA	NA	NA	NA	NA	NA	0.040*	0.025*	ns	ns	ns	ns	NA	NA	NA	NA	NA	NA	ns	ns	ns	ns	ns	ns	NA	NA	NA	NA	ns
E-LNPs	NA	NA	NA	NA	NA	NA	ns	ns	ns	ns	ns	0.013*	ns	ns	ns	ns	ns	ns	NA	NA	NA	NA	NA	NA	NA	NA	NA	NA	0.005**
Gemcitabine	NA	NA	NA	NA	NA	ns	NA	NA	NA	NA	NA	NA	NA	NA	NA	NA	NA	ns	NA	NA	NA	NA	NA	0.005**	NA	NA	NA	NA	NA
CCA 48 h
Groups	NACl						Carrier						S-LNPs						E-LNPs						Gemcitabine
Concentrations (µM)	0.5	1	3	4	8	13.8	0.5	1	3	4	8	13.8	0.5	1	3	4	8	13.8	0.5	1	3	4	8	13.8	0.005	0.05	0.5	2.5	50
S-LNPs	NA	NA	NA	NA	NA	NA	ns	ns	ns	ns	ns	ns	NA	NA	NA	NA	NA	NA	ns	ns	ns	ns	ns	ns	NA	NA	NA	NA	0.001**
E-LNPs	NA	NA	NA	NA	NA	NA	ns	ns	0.039*	ns	ns	0.036*	ns	ns	ns	ns	ns	ns	NA	NA	NA	NA	NA	NA	NA	NA	NA	NA	0.002**
Gemcitabine	NA	NA	NA	NA	NA	0.038*	NA	NA	NA	NA	NA	NA	NA	NA	NA	NA	NA	0.001**	NA	NA	NA	NA	NA	0.002***	NA	NA	NA	NA	NA
List of Abbreviation:
Cholangiocarcinoma	CCA
Dimethyl sulfoxide	DMSO
Eucalyptus lignin nanoparticles	E-LNPs
Spruce lignin nanoparticles	S-LNPs
Hepaticellular carcinoma	HCC
Not Applicable	NA
not significant	ns
